# Supplementary material for: The Quality Evaluation of Highland Barley and Its Suitability for Chinese Traditional Tsampa Processing
Source: Foods. 2024 Feb 18;13(4):613. doi: 10.3390/foods13040613 (PMC10887829; doi:10.3390/foods13040613)
Supplement: Supplementary file 1 [file foods-13-00613-s001.zip]

Archive with 2 entries (2 files):
- Raw data.xlsx
- Supplementary data.pdf
