# Supplementary material for: The Quality Evaluation of Highland Barley and Its Suitability for Chinese Traditional Tsampa Processing
Source: Foods. 2024 Feb 18;13(4):613. doi: 10.3390/foods13040613 (PMC10887829; doi:10.3390/foods13040613)
Supplement: Supplementary file 1 [file foods-13-00613-s001.zip › Raw data.xlsx]

## Sheet: Sheet1
Detailed data of quality indexes of HB and Tsampa
Sample	Quality indexes of HB																										Quality indexesof Tsampa
	L*	a*	b*	Moisture(%)	Total starch(%)	Amylose(%)	Amylopectin(%)	Fat(%)	Protein(%)	β-Glucan(%)	Total dietary fiber(%)	Free phenolic(mg·100g-1)	Bound phenolic(mg·100g-1)	Total phenolic(mg·100g-1)	Na(mg·100g-1)	Mg(mg·100g-1)	K(mg·100g-1)	Ca(mg·100g-1)	Mn(mg·100g-1)	Fe(mg·100g-1)	Co(mg·100g-1)	Cu(mg·100g-1)	Zn(mg·100g-1)	Se(mg·100g-1)	Mo(mg·100g-1)		Hardness(g)	Adhesiveness(g·sec)	Springiness	Cohesiveness	Gumminess	Chewiness	Resilience	L*	a*	b*
CDU-14	43.895	4.70333	25.0233	10.4638	57.8399	13.9503	43.8896	3.21279	7.16182	3.88038	20.8338	168.267	167.013	335.28	16.8558	126.085	595.642	49.7887	2.3926	15.1381	0.00436275	1.64088	3.79216	0	0.0190686
CDU-15	44.3283	4.875	25.2283	10.1972	53.3523	15.6747	37.6776	2.15533	7.30672	3.93993	19.9552	179.016	149.152	328.167	8.57163	126.688	599.135	44.4201	2.52276	3.2435	0.0103448	1.00089	3.53951	0	0.0193596		3889.03	10.7855	0.0455	0.042	161.398	7.2115	0.0145	45.134	4.202	6.466
CDU-16	46.8067	4.43	26.6483	10.3575	48.5638	12.2143	36.3495	1.98595	7.72539	3.80937	22.7928	246.636	204.017	450.652	9.57262	135.044	608.776	53.6637	1.68638	6.92443	0.000983284	1.12832	4.11971	0	0.0569322		3377.89	9.14867	0.0475	0.045	154.022	7.33025	0.01525	44.692	4.172	6.026
CDU-17	46.4583	4.36833	26.4417	10.4692	43.9379	12.6238	31.3141	2.34991	8.53547	3.33266	21.3837	242.502	199.595	442.097	15.63	153.792	579.409	73.3185	2.11332	9.11126	0.00103245	1.25197	4.34926	0.00363815	0.0486234		3842.73	0.671	0.049	0.04625	176.663	8.73075	0.0155	40.188	2.9	3.524
CDU-18	49.825	4.14833	29.6517	10.4703	48.6382	11.7395	36.8987	1.76416	8.79646	3.70285	17.7283	228.543	198.667	427.21	8.17351	133.66	540.019	48.2463	2.03559	8.15455	0.000841584	1.11703	3.80916	0	0.0627723		2886.2	7.4715	0.0505	0.05175	152.949	7.67025	0.017	42.886	2.744	4.52
CDU-19	54.395	4.65167	35.1433	10.0487	61.8425	12.8617	48.9808	1.60187	8.91286	4.51117	20.9093	230.602	192.28	422.881	26.1225	152.381	685.649	68.1605	2.87793	19.0629	0.00454102	1.64658	4.56855	0.00507813	0.0223145		3812.11	1.136	0.05125	0.04975	186.328	9.68	0.01625	45.422	4.584	7.838
CDU-20	53.13	4.35667	33.44	10.7551	55.0964	14.8915	40.2049	1.69121	8.63888	3.81857	18.5335	258.287	148.248	406.535	6.7251	145.002	685.06	49.4149	2.69635	3.27174	0.00301556	1.04436	3.4643	0	0.00753891		3269.8	16.136	0.04325	0.04275	136.636	5.9085	0.0135	47.4	5.62	9.428
CDU-21	58.4583	4.65167	38.2683	10.3975	53.7502	15.2494	38.5008	2.62418	7.59783	3.66839	17.3774	200.027	144.072	344.099	13.6492	112.695	561.661	52.849	2.11285	10.3216	0.00225	1.03785	3.18725	0	0.022		2789.35	15.9357	0.038	0.03725	105.816	4.00225	0.0125	51.106	5.742	10.914
CDU-22	52.055	5.31667	35.6017	10.0133	47.8603	14.4588	33.4015	2.02688	7.33705	4.26724	19.4993	121.568	121.505	243.074	45.2	201.149	977.51	74.8167	3.28535	3.55644	0.00381188	1.14267	4.90361	0	0.0135644		3564.01	12.6703	0.044	0.0415	145.984	6.4765	0.01375	45.506	5.078	8.112
CDU-23	52.77	4.48333	31.58	10.0245	48.3616	13.7071	34.6545	2.40493	8.8714	4.744	19.968	292.306	221.813	514.119	25.5531	126.023	675.394	77.4048	2.27723	21.0166	0.00901077	1.24319	4.78658	0.00754163	0.0473555
CDU-27	47.87	5.70333	31.0283	10.3138	43.3493	12.7807	30.5687	2.50815	7.27917	4.64022	19.3652	209.813	171.935	381.749	18.4623	132.277	701.807	55.3531	2.32617	31.2909	0.00917476	1.23199	4.46597	0.00742718	0.0462136
CDU-28	49.0767	5.50333	31.425	10.3259	49.1096	15.1179	33.9917	1.24208	7.77238	4.7648	17.4427	266.235	167.544	433.779	31.6802	119.294	669.762	75.9886	2.05542	2.38304	0.0071499	1.30636	4.08802	0.0114398	0.0247041
CDU-29	54.9117	4.06167	27.98	10.1565	46.6256	13.8408	32.7848	2.318	7.29628	4.87835	19.2182	258.992	182.58	441.572	14.5302	145.565	798.42	46.5514	2.64569	3.14801	0.00678295	1.30785	4.62413	0.0109496	0.0354651
CDU-33	60.055	4.28667	37.0733	9.79344	47.3848	11.3879	35.9969	2.09954	5.98473	3.79718	22.9891	266.05	179.329	445.38	71.7884	172.886	781.93	81.2108	2.99306	5.14609	0.0115461	0.791873	5.13776	0.00901883	0.126065		3544.85	13.015	0.0415	0.0395	139.887	5.79225	0.013	48.822	7.316	11.698
CDU-34	61.6467	4.64	40.4283	10.4771	58.5165	14.6022	43.9143	2.69466	8.9866	4.00286	18.8774	293.471	189.276	482.748	17.6838	125.631	696.643	34.5507	2.08749	5.54818	0.00330049	0.45936	3.98232	0.00605911	0.0159606		4055.18	6.887	0.0485	0.0465	189.536	9.2245	0.016	46.29	5.11	8.45
CDU-35	57.37	3.98667	33.0167	10.4818	49.4778	14.103	35.3748	3.99457	6.83973	4.08621	19.6269	293.139	189.013	482.152	19.3549	175.764	920.136	59.006	3.43956	2.57941	0.00892683	0.83522	5.15888	0.015122	0.0142439		3632.06	17.2937	0.04025	0.04025	145.833	5.9225	0.01375	48.14	6.61	10.89
CDU-36	54.4717	4.79333	34.72	9.07269	48.64	13.0353	35.6047	2.19483	8.03403	4.44245	21.7681	276.628	180.685	457.313	25.6546	192.739	765.777	80.0868	3.49388	3.26179	0.00766169	0.57005	4.62846	0.00308458	0.0629353		3183.37	13.8758	0.0425	0.0405	127.382	5.1605	0.01325	43.71	2.816	4.812
CDU-37	67.0767	5.05833	46.7833	9.759	47.3149	4.72509	42.5898	1.38318	7.30336	6.68711	19.9612	304.671	232.08	536.75	11.0691	129.527	486.204	47.4781	1.78764	41.9547	0.0800397	0.648163	2.61216	0	0.19136		2750.95	9.19233	0.065	0.07	185.653	12.0957	0.02275	46.076	5.118	8.642
CDU-38	37.845	3.67833	15.7717	10.0957	50.17	13.7921	36.3779	1.90161	5.5634	3.9434	18.9678	307.199	185.606	492.805	7.71395	133.838	738.378	38.9416	2.36835	13.2512	0.00385	0.2853	3.10685	0	0.1294		3617.48	3.89867	0.049	0.04375	147.762	7.02925	0.015	43.168	3.786	5.086
CDU-39	42.2683	4.42333	23.4967	10.4946	52.0271	13.8783	38.1488	2.02443	7.96164	4.01948	20.8493	347.358	193.502	540.86	15.7359	180.373	888.349	55.794	2.23964	3.04447	0.00498008	0.613297	4.52809	0.00433267	0.05249
CDU-40	58.3967	4.58833	37.795	10.5226	47.959	15.025	32.934	1.53214	7.60563	5.14352	19.3549	317.887	183.267	501.153	18.8233	182.581	664.415	70.572	3.08744	4.0628	0.00710808	0.449562	3.63242	0	0.0814995		3238.22	16.5947	0.04025	0.038	119.598	4.82625	0.012	49.346	4.992	9.424
CDU-41	62.8483	4.66333	40.7967	9.84171	47.7039	13.8398	33.8642	1.56009	7.3701	5.12995	20.0606	344.534	183.965	528.499	43.6064	215.918	818.989	127.285	3.2891	6.49075	0.00477612	0.577562	4.29398	0.00383085	0.0832836		3903.29	3.7165	0.0465	0.043	166.574	7.75125	0.0145	44.732	5.316	7.964
CDU-42	55.2017	3.15	31.4733	9.61057	44.7419	11.5638	33.1782	1.50032	7.14213	4.98955	20.475	317.515	171.612	489.127	63.8715	183.482	852.653	90.3019	4.01322	7.3071	0.00842311	0.702889	4.99373	0.00837414	0.0525955		3324.16	8.477	0.0495	0.045	146.953	7.38	0.01525	48.33	4.96	9.386
CDU-43	44.7467	3.69667	23.2333	10.5024	47.055	13.7282	33.3268	1.9213	6.76397	3.42413	19.2501	385.582	224.081	609.664	32.3232	176.995	521.064	64.1809	2.6851	12.5946	0.00935	0.5297	3.21525	0	0.0579		3295.45	16.2193	0.04175	0.04	132.325	5.61475	0.01325	49.3	2.49	4.268
CDU-45	35.1033	3.44833	13.54	9.75802	48.1735	16.8907	31.2828	3.57335	5.55044	6.01425	24.0169	325.102	214.626	539.728	32.7962	105.651	641.529	51.2784	2.41097	0	0	0.103656	2.82208	0.00543478	0.0481225		3304.69	7.5965	0.0455	0.04225	137.746	6.50325	0.014	40.72	2.432	2.05
CDU-47	38.0867	3.40667	15.535	10.307	56.6867	16.7602	39.9266	6.04626	7.61175	4.6111	25.4774	328.038	216.947	544.985	27.8853	108.843	516.73	68.1078	1.9393	7.18405	0.000437743	0.12427	2.97208	0.015856	0.0933366		4190.91	9.2055	0.04675	0.04175	176.921	8.37925	0.01475	40.582	2.5	2.112
CDU-48	39.235	3.7	15.3817	9.89513	48.959	15.0115	33.9475	1.60237	6.89976	4.15404	24.6963	272.497	198.766	471.263	56.9255	172.674	908.305	87.401	3.36188	3.39282	0.000693069	0.374604	3.52663	0.00871287	0.0673762		3319.64	9.568	0.04325	0.042	139.637	5.9205	0.014	40.892	2.536	1.772
CDU-49	37.305	2.88333	14.615	11.2146	53.3199	15.2863	38.0336	2.84999	7.57055	4.19027	26.0803	346.688	214.933	561.62	44.5346	106.113	601.561	53.9243	2.35857	3.64976	0	0.328613	4.42881	0.0157996	0.0657996		4217.65	3.3315	0.05525	0.0505	207.422	11.881	0.01675	39.558	2.212	2.308
CDU-50	39.3567	3.75667	18.2383	11.2026	56.1867	16.1285	40.0582	3.71569	7.28154	4.3393	24.9344	318.045	188.181	506.226	26.1405	97.6462	537.071	57.8843	2.08467	4.6332	0	0.13237	2.29549	0.0105779	0.0477963		3856.51	3.8575	0.04725	0.0445	173.673	7.92475	0.01525	41.246	2.704	2.804
CDU-51	40.8517	3.825	25.5083	11.7319	56.1867	16.5233	39.6634	3.72702	6.47093	4.19626	26.7087	220.147	169.515	389.663	22.1763	111.653	551.197	69.7499	2.4553	23.3723	0.0071	0.1192	3.41965	0.0146	0.2272		3843.47	8.59425	0.04575	0.044	165.433	7.80375	0.01425	41.022	2.924	3.562
CDU-52	39.2367	3.24833	17.5817	12.3785	53.4533	15.5653	37.8881	3.31257	5.28505	4.71765	26.0796	260.909	214.25	475.159	26.5273	105.714	526.351	76.8024	2.14125	13.1509	0.00107527	0.169501	3.08861	0.0112414	0.0689638		3870.42	2.349	0.05025	0.047	180.975	9.12175	0.0155	41.306	2.616	3.23
CDU-53	38.89	2.864	14.886	12.3439	58.879	17.0181	41.861	1.42403	5.68237	4.51414	24.4898	225.97	186.655	412.625	23.4214	104.477	512.178	67.5528	2.17082	1.86178	0	0.215396	3.17986	0.00576735	0.112512		3698.89	4.28275	0.0515	0.04675	171.541	8.8855	0.0155	41.378	2.892	2.818
CDU-54	41.2317	3.38667	19.1667	10.6119	53.3523	15.2578	38.0945	1.87395	5.85605	4.29547	22.0824	245.7	209.433	455.133	26.0874	128.983	516.338	64.6973	2.62253	28.1331	0.00882353	0.230957	3.83699	0.0180957	0.0844965		3319.53	5.3235	0.04625	0.04525	149.651	6.935	0.0155	42.022	2.79	3.206
CDU-55	41.5167	3.98833	20.0617	10.4708	54.6451	15.9853	38.6598	4.18382	5.70594	4.57189	24.7168	259.548	175.75	435.298	24.5726	98.7501	440.211	49.341	1.94233	1.52168	0	0.115438	3.85565	0.0132252	0.0982793		2903.38	17.0815	0.0365	0.03425	99.9703	3.64575	0.012	44.736	3.388	4.058
CDU-56	56.034	4.878	36.974	9.81691	53.1324	15.7769	37.3556	2.07384	6.26145	4.40174	22.2402	260.173	179.107	439.28	64.0853	100.723	549.902	86.053	2.67201	19.125	0.00338235	0.252794	3.07265	0.0543627	0.0521569		4114.37	6.44775	0.0455	0.0445	182.61	8.411	0.015	44.03	4.402	7.53
CDU-57	59.3733	4.93	41.6133	9.97637	46.2149	3.03446	43.1804	7.4968	6.53604	8.96602	21.719	216.387	131.209	347.597	32.1629	186.163	612.751	67.855	2.1409	6.2727	0	0.384669	4.14832	0.0049456	0.0779921		2308.78	9.42575	0.0735	0.079	187.554	13.6082	0.027	43.458	4.044	6.432
CDU-58	56.4167	10.4917	29.7283	9.11041	52.3523	15.393	36.9594	2.74213	4.9909	5.00426	23.305	367.516	207.579	575.095	40.8828	102.827	547.617	50.7054	1.80738	6.65015	0	0	3.01924	0	0.0695866		4122.5	5.034	0.04875	0.04825	191.984	9.51575	0.0165	42.724	4.63	6.3
CDU-59	58.47	5.00167	37.33	9.59857	53.7502	15.0907	38.6595	2.21818	5.19531	4.80732	22.9538	179.213	159.965	339.178	42.7674	109.549	501.198	78.5993	2.49385	5.40249	0	0.108545	3.69116	0	0.0231934		2943.49	8.80125	0.047	0.04325	130.845	6.22075	0.014	51.122	5.77	10.664
CDU-60	61.4867	5.27333	41.7633	9.58053	51.9096	16.6052	35.3045	3.43586	7.17748	4.5896	23.3821	211.184	131.122	342.307	40.9519	86.2935	505.023	63.7566	1.83274	0.650873	0	0.209263	3.38244	0	0.0460233		3169.83	12.8302	0.044	0.04475	140.605	6.2	0.014	49.826	7.014	11.434
SS-01	80.1833	0.668333	28.5517	9.29802	48.9701	19.0206	29.9495	3.12523	5.43109	4.45055	21.8586	63.4151	53.2196	116.635	11.5705	58.6298	343.815	31.5548	1.17293	2.45217	0.000909091	0.417448	1.75274	0.00172249	0.0193301		3418.86	11.305	0.03625	0.0355	119.676	4.338	0.013	54.904	4.062	10.228
SS-02	65.9033	0.501667	26.755	14.6932	49.3739	17.5294	31.8445	2.62967	6.40089	4.48134	24.4387	60.5298	57.452	117.982	8.3906	109.85	443.935	41.7265	1.39231	7.26122	0.00113821	0.399984	2.33153	0.000780488	0.0594309		4440.89	7.27667	0.044	0.04	177.867	8.17325	0.01275	51.566	5.832	10.522
SS-03	76.0483	2.01167	33.2683	10.8251	51.403	18.8533	32.5497	2.22532	6.2627	4.52669	29.6816	79.2435	61.7277	140.971	16.5642	109.635	455.218	45.0204	1.75116	6.06663	0.000660225	0.585652	4.44002	0.00230274	0.0804348		3897.32	7.572	0.04125	0.0385	151.194	6.464	0.0125	55.498	4.854	11.752
SS-04	79.1917	1.13667	30.2067	10.224	50.9376	11.3044	39.6332	2.22873	5.468	4.75078	17.6272	68.0736	55.3535	123.427	21.2515	75.7134	386.259	33.341	1.31453	5.14116	0.00085442	0.514837	2.05342	0.00118304	0.0488498		2850.05	24.9823	0.04075	0.03925	118.745	4.78225	0.01225	44.366	3.368	5.806
SS-05	79.1917	1.48667	31.4017	9.67178	49.8123	18.812	31.0003	2.11731	5.66447	4.77166	21.8876	70.7015	52.3561	123.058	7.37806	80.4716	348.483	27.3425	1.16654	5.37536	0.000439453	0.403646	1.83382	0.00125326	0.051123		3008.99	16.838	0.047	0.04625	139.505	6.53075	0.01525	51.22	3.842	7.542
SS-06	75.4217	-0.666667	21.7083	14.6983	58.3203	19.7071	38.6133	1.95032	5.97301	4.51725	14.1227	28.1883	34.0694	62.2577	7.78792	57.4469	302.118	29.034	0.904571	4.10947	0.000907591	0.275264	1.36528	0.00151815	0.0720297		3517.49	1.0495	0.04625	0.04725	169.263	7.84975	0.0145	55.042	5.04	11.58
SS-07	83.4333	0.283333	26.5233	9.58317	50.0266	19.983	30.0436	0.990183	4.76871	4.61922	17.2224	57.7456	54.3304	112.076	8.10665	39.769	296.872	28.6936	1.02189	3.25829	0.00104236	0.388253	2.13077	0.00163799	0.0263402		3362.7	11.143	0.0365	0.0355	120.058	4.43175	0.013	57.396	4.652	12.224
SS-08	67.735	0.448333	23.6867	12.5641	53.902	18.4656	35.4364	2.26568	5.60758	3.93728	16.0203	131.077	110.757	241.834	17.4155	83.8644	305.514	30.0728	0.982981	5.54155	0.0006238	0.317642	2.04101	0.00268714	0.0370601		2463.35	18.737	0.03525	0.03525	86.563	3.04275	0.011	55.204	5.336	12.002
SS-09	78.8817	1.47333	32.1133	10.2613	49.9638	18.4106	31.5533	1.82096	6.00624	4.18287	13.561	89.1097	67.6776	156.787	20.2871	78.2238	310.806	29.9803	1.18948	6.5773	0.000707935	0.393365	3.59478	0.00818242	0.0331413		3590.51	6.52875	0.0425	0.0415	161.892	6.5195	0.014	52.24	6.018	11.456
SS-10	77.2983	1.44333	31.92	12.4509	49.3655	18.727	30.6386	1.42752	6.10819	4.07077	16.6085	103.623	80.8223	184.446	16.2672	93.7183	351.866	31.2109	1.38448	6.35106	0.000760079	0.404197	3.06231	0.00794779	0.0364342		3611.22	6.569	0.04175	0.0405	161.595	6.393	0.0135	52.364	6.234	11.368
SS-11	63.3783	1.505	29.0817	12.5306	39.4507	14.6121	24.8385	1.62067	8.17823	4.52874	18.4069	216.522	132.956	349.478	25.8026	142.403	596.169	45.7112	2.16529	10.1171	0.00148579	0.456234	2.62955	0	0.0623708		3873.06	3.93625	0.0475	0.05025	199.548	9.50875	0.017	50.41	5.788	9.96
SS-12	50.7717	3.32167	22.5233	10.6232	39.8342	14.4546	25.3796	1.97043	7.86102	3.61542	17.4574	206.196	152.191	358.387	12.3465	145.588	641.684	42.5724	2.12317	4.75493	0.00208264	0.467967	2.41643	0	0.0550248		3897.67	11.3733	0.0455	0.04275	181.475	6.992	0.01475	44.512	4.02	5.8
SS-13	82.4633	0.301667	26.7217	9.19487	48.5123	18.0025	30.5099	1.20571	4.90366	5.12039	17.7615	90.1102	60.1784	150.289	17.9167	49.6745	335.045	31.7492	1.13775	2.87592	0.00216252	0.426048	1.75744	0	0.0203145		3282.54	16.9895	0.03625	0.03425	111.98	4.10425	0.01225	54.248	5.826	11.818
SS-14	68.3183	2.95833	33.5833	11.0184	40.0346	15.2788	24.7558	2.11487	6.98373	4.89641	19.8464	212.242	150.379	362.62	12.9127	137.05	509.948	48.844	2.05552	3.82476	0.00121192	0.502964	2.47529	0.00514248	0.0785293		3647.17	14.8277	0.045	0.044	159.153	7.14425	0.015	47.804	4.618	8.16
SS-15	82.4517	0.196667	25.89	9.24438	48.6799	19.6734	29.0065	1.46198	4.04422	4.95399	19.4115	112.158	87.1699	199.328	53.0678	48.709	336.568	44.7102	3.2501	273.206	0.354752	4.90485	2.71351	0.00450495	1.82406		3485.75	24.3657	0.03825	0.0385	121.92	5.06475	0.01275	54.132	5.844	11.776
SS-16	79.3733	1.23667	31.3133	9.94913	48.6802	18.2512	30.429	2.10932	4.83671	5.07197	17.8482	135.084	129.658	264.742	45.2578	81.3325	370.853	53.7311	3.45713	83.8232	0.391895	1.24785	3.9667	0.00322266	0.881348		2886.4	23.9367	0.03575	0.036	104.051	3.737	0.01225	56.074	5.244	11.978
SS-17	71.765	2.91167	34.3183	11.8729	46.8079	18.6079	28.2001	1.731	5.8603	4.98682	22.4447	102.545	64.8922	167.437	53.4894	110.389	414.834	51.77	4.82432	218.596	0.574805	1.77842	3.08086	0.003125	1.96357		3311.52	26.485	0.036	0.0345	113.573	3.918	0.012	53.464	5.938	11.46
SS-18	79.8517	1.01	30.0133	10.0435	47.9462	17.6024	30.3438	2.12562	5.38915	5.21632	17.3483	124.37	99.3189	223.689	33.8168	91.0628	396.788	55.1153	4.16801	267.888	0.449206	1.46969	3.24588	0	1.39464		3257.21	20.3248	0.03875	0.0385	122.57	4.718	0.013	51.03	5.472	10.266
SS-19	78.1317	1.295	32.385	10.5676	46.4185	18.188	28.2305	3.25515	5.02362	4.72972	16.857	144.094	107.486	251.58	28.417	99.5563	440.777	86.574	4.32663	236.421	0.476038	1.40914	4.65079	0	0.890464		3656.84	19.0907	0.04175	0.03975	146.382	6.21475	0.014	55.258	6.382	13.284
SS-20	59.855	1.96	30.1333	12.6433	53.0416	14.9952	38.0464	3.29434	8.11962	4.16134	17.585	206.304	143.17	349.474	34.4507	138.631	528.728	70.6709	4.04314	116.624	0.356466	1.40528	4.59748	0	0.593583		4172.92	11.2785	0.05025	0.04925	200.832	9.69675	0.01625	48.96	5.53	9.278
SS-21	85.5567	-0.708333	25.8067	10.6132	59.3262	20.5554	38.7708	3.31682	5.11443	5.32991	17.9901	80.3981	50.1742	130.572	44.6959	43.4461	318.492	41.1548	2.75661	185.347	0.256807	0.93619	2.19745	0.00421156	0.710725		2888.55	24.1365	0.03625	0.03325	95.9313	3.4045	0.011	55.77	4.892	11.484
SS-22	83.0533	0.221667	25.5017	10.3187	49.2352	19.1383	30.0969	2.92246	4.84529	5.158	17.7393	69.2446	47.9481	117.193	34.8898	48.569	340.082	58.5931	3.53561	321.663	0.36331	1.07495	2.26537	0.00373281	0.813802		3923.25	18.501	0.03825	0.0375	146.831	5.5595	0.01275	52.602	5.468	10.522
SS-23	61.1067	1.885	30.0033	12.9687	57.1381	13.8482	43.2899	3.04867	8.2697	3.9836	18.9487	207.387	129.194	336.581	33.3295	143.209	559.028	60.151	5.14609	114.468	0.385114	1.34679	3.23244	0	0.63912		4175.62	11.603	0.0495	0.04925	199.269	9.67725	0.01625	48.74	5.536	9.308
SS-24	42.3033	3.37667	17.75	11.7012	43.0371	14.9894	28.0477	3.00651	8.92147	4.12081	20.9219	276.815	205.585	482.4	28.7156	154.399	661.241	63.2382	6.07362	167.118	0.480118	1.66348	4.0156	0	0.920522		4344.11	1.9205	0.05175	0.04925	212.428	10.5798	0.0165	42.942	3.384	4.37
SS-25	62.3017	0.598333	27.3433	13.5305	55.3175	17.2954	38.0221	1.76559	5.54938	4.59494	16.7316	113.728	93.3096	207.037	68.3036	98.8958	364.979	51.8672	3.2783	172.598	0.298819	0.981988	2.37347	0	0.495965		3689.64	18.387	0.03925	0.04125	150.214	5.82125	0.014	54.97	5.936	12.34
SS-26	62.84	1.27833	27.695	11.638	52.9399	18.825	34.1149	2.31678	6.3602	4.19974	30.1663	116.808	102.682	219.489	60.8232	142.88	513.817	61.4611	4.35104	133.996	0.475	1.2381	3.4002	0.0047123	0.630109		3310.77	19.9082	0.041	0.039	127.192	5.211	0.0135	50.964	5.866	10.05
SS-27	81.695	0.391667	26.935	11.0798	57.2938	20.8184	36.4754	2.2792	4.6003	4.97281	18.082	87.8147	80.9146	168.729	22.2933	45.7186	315.474	31.1233	2.41481	56.8722	0.185291	1.37063	1.37791	0.00941748	0.437718		2802.65	14.8043	0.03375	0.03525	99.9953	3.4605	0.01175	55.476	4.39	13.74
SS-28	60.5683	1.87333	29.935	12.3061	55.3284	16.3691	38.9593	2.29308	7.85981	4.02878	18.8859	130.427	84.6011	215.028	74.0551	137.854	526.232	61.7279	4.03385	55.1045	0.359381	2.21146	4.39531	0.0154739	0.501741		3659.14	13.4488	0.04375	0.045	164.897	7.301	0.015	48.344	6.998	10.526
SS-29	41.955	3.30167	17.0983	11.7921	51.657	17.0801	34.5769	3.00373	7.96615	4.56872	20.8563	229.938	134.188	364.127	2.85995	68.9879	293.136	20.4948	2.14627	19.6098	0.185771	0.945672	1.74109	0	0.203184		3719.79	6.689	0.04425	0.04575	165.858	7.3555	0.0145	42.286	3.166	3.792
SS-30	82.0783	0.845	29.1333	11.6942	54.5465	19.7484	34.7981	1.89286	4.78791	5.51117	32.151	59.9685	46.1012	106.07	108.048	270.253	1012.98	126.234	3.6221	89.5482	0.156541	1.2552	5.1889	0	0.38449		3069.02	14.8663	0.04075	0.0405	121.995	4.9545	0.01275	59.172	4.49	12.576
SS-31	63.2483	0.925	23.0217	10.543	58.4346	20.7642	37.6704	1.46162	3.98572	4.01875	19.4151	119.386	85.4701	204.856	51.0885	77.3021	294.079	65.6097	2.3956	32.1176	0.230119	1.97374	3.27043	0	0.287488		3041.07	20.6438	0.03525	0.0335	108.497	3.5445	0.011	49.662	4.326	7.662
SS-32	57.8867	3.06667	32.1383	11.9393	52.9096	16.7387	36.171	1.54819	6.43836	3.77773	17.256	140.643	102.521	243.163	15.8934	98.0579	460.215	48.0061	3.19506	14.1336	0.23167	1.84076	2.77604	0	0.250099		3631.25	4.649	0.051	0.0485	176.109	8.8885	0.0155	44.8548	4.102	6.61
SS-33	67	3.22	34.5767	10.9038	48.1735	16.5557	31.6178	1.24591	7.30816	4.69553	20.3562	162.432	144.376	306.808	44.6064	138.072	518.866	56.2634	4.4656	127.195	0.307849	1.9686	2.77059	0	0.479942		3511.91	19.6507	0.0425	0.0395	137.815	5.88025	0.013	50.384	5.858	10.576
SS-34	79.2917	1.02333	30.815	10.4082	60.1018	19.1897	40.9121	1.24149	5.88003	5.09659	18.3704	115.483	101.148	216.631	11.8182	92.0183	377.727	44.0787	2.96597	15.7331	0.185194	2.06252	2.35248	0	0.237427		3111.38	13.1013	0.03575	0.035	109.531	3.9175	0.012	56.674	5.448	12.704
SS-35	63.0717	1.415	27.7783	11.6862	58.879	17.163	41.7161	1.69309	5.13993	4.66891	18.3618	169.553	148.304	317.857	19.7923	121.766	431.782	42.9289	3.45876	11.2583	0.244225	1.92541	3.12945	0	0.209721		3817.67	9.2705	0.041	0.03975	148.849	6.4855	0.014	48.448	6.406	9.872
SS-36	83.35	-0.395	24.8333	10.6084	60.3543	20.9776	39.3766	1.30944	4.73321	5.04802	16.4009	70.6606	53.7336	124.394	19.5331	35.893	295.268	28.5178	1.85388	29.2669	0.132704	1.77987	2.19274	0	0.30174		2780.87	10.6523	0.032	0.03325	90.4818	2.902	0.01125	55.464	4.654	11.134
SS-37	75.395	1.62333	31.2217	10.3183	56.1867	16.1151	40.0716	1.57661	7.28372	4.74408	17.1037	91.2585	58.7245	149.983	10.8573	81.3676	331.713	35.1798	2.35373	19.7421	0.172637	1.74269	2.62403	0.0038806	0.248259		2747.45	20.2433	0.0355	0.03375	93.5067	3.27925	0.01125	58.418	4.248	11.856
